# Supplementary material for: Mode of action of the 2-phenylquinoline efflux inhibitor PQQ4R against Escherichia coli
Source: PeerJ. 2017 Apr 26;5:e3168. doi: 10.7717/peerj.3168 (PMC5433425; doi:10.7717/peerj.3168)
Supplement: Data S3 [file peerj-05-3168-s004.xlsx]

## Sheet: Figure S1
Excel Raw Data Export
Channel Cycling A.530/585hp
ID	Page 1	1	2	3	4	5	6	7	8	9	10	11	12	13	14	15	16	17	18	19	20	21	22	23	24	25	26	27	28	29	30
1	E.coli AG100 EtBr 5 µg/ml	23.5626	24.6717	25.4964	26.8011	27.7706	28.7375	30.0656	31.1584	32.0155	33.0472	33.9366	34.8181	35.3605	36.3128	36.6225	37.2802	38.096	38.4456	39.2156	39.6677	40.134	40.5214	41.3819	41.5393	42.4562	42.4714	42.6647	43.2439	42.9365	43.6808
2	E.coli AG100 EtBr 4 µg/ml	17.1477	17.8876	18.6599	19.5698	20.1045	21.3024	22.1491	23.0927	23.7587	24.5437	25.2695	25.9468	26.3831	27.0487	27.933	28.3539	28.5121	29.2197	29.4745	30.2731	30.3914	30.608	30.9119	31.2605	31.8732	32.0024	32.0831	32.8308	33.0276	33.2165
3	E.coli AG100 EtBr 3 µg/ml	12.6101	13.0793	13.6179	14.2557	14.5518	15.1909	15.8375	16.2305	16.4498	17.2387	17.7887	18.2573	18.6703	19.2327	19.3909	19.6195	20.0684	20.5143	20.5974	21.168	21.4601	21.5036	21.9456	22.1454	22.6033	22.8264	23.1827	23.3717	23.5013	23.4632
4	E.coli AG100 EtBr 2 µg/ml	9.02942	9.29643	9.70967	9.99117	10.2954	10.7948	11.1433	11.5225	11.8253	11.9709	12.3049	12.653	13.0282	13.3381	13.5191	13.6733	14.0513	14.1241	14.4449	14.643	14.9287	15.1966	15.196	15.3241	15.6489	15.801	15.8722	16.0341	16.3924	16.548
5	E.coli AG100 EtBr 1 µg/ml	4.69651	4.85223	5.00465	5.14294	5.50546	5.76682	5.84139	6.0562	6.08835	6.33942	6.44563	6.66631	6.74783	6.97751	7.02772	7.22667	7.38102	7.32597	7.43443	7.66625	7.73683	7.69512	7.79756	7.86025	7.95534	7.79409	7.94772	8.04009	8.11064	8.20532
6	E.coli AG100 EtBr 0.5 µg/ml	3.23742	3.38883	3.40004	3.53458	3.64731	3.71358	3.88342	4.03917	4.22194	4.22566	4.3568	4.41927	4.6831	4.51427	4.79484	4.92573	4.87787	4.91207	5.12224	5.07279	5.19394	5.23349	5.30861	5.46066	5.59345	5.58429	5.68998	5.63973	5.6965	5.73861
7	E.coli AG100 EtBr 0.25 µg/ml	2.12656	2.09485	2.1151	2.2013	2.22944	2.26332	2.30952	2.31855	2.36351	2.41614	2.46152	2.48188	2.47059	2.50869	2.54968	2.54826	2.63927	2.60729	2.65934	2.66402	2.65955	2.6568	2.68958	2.78488	2.73735	2.71366	2.78752	2.77796	2.74169	2.83454
8	E.coli AG100 EtBr 0.125 µg/ml	1.59559	1.5028	1.58835	1.59246	1.59681	1.63017	1.66332	1.62407	1.72907	1.69416	1.67282	1.71424	1.75316	1.74322	1.75204	1.79176	1.83608	1.81465	1.77646	1.81907	1.85362	1.83146	1.84834	1.85117	1.84157	1.88731	1.83599	1.87126	1.87205	1.88132
Channel Cycling A.530/585hp
ID	Page 1	1	2	3	4	5	6	7	8	9	10	11	12	13	14	15	16	17	18	19	20	21	22	23	24	25	26	27	28	29	30
1	E.coli AG100A EtBr 5 µg/ml	43.7119	58.937	72.1422	81.4934	91.0328	98.7227	100	100	100	100	100	100	100	100	100	100	100	100	100	100	100	100	100	100	100	100	100	100	100	100
2	E.coli AG100A EtBr 4 µg/ml	31.8459	43.4753	52.9128	60.4602	67.4623	72.9436	78.0206	82.7408	87.7788	91.8699	96.4154	99.6125	100	100	100	100	100	100	100	100	100	100	100	100	100	100	100	100	100	100
3	E.coli AG100A EtBr 3 µg/ml	23.6289	31.0367	36.8789	42.0548	46.8457	50.4969	53.739	57.7	60.2188	63.6802	66.3455	69.0775	71.7371	74.2494	76.7699	78.313	79.87	81.7847	83.689	85.3511	87.0236	88.6448	90.6444	91.9307	93.5789	96.0079	98.0273	99.4521	99.9756	100
4	E.coli AG100A EtBr 2 µg/ml	13.8754	17.6616	21.3751	24.3701	27.323	30.2214	32.7563	35.3071	38.5094	40.3166	43.5877	45.9794	48.9694	51.1321	53.474	55.7291	58.1283	60.3944	61.6874	63.905	66.148	68.0158	69.3444	71.4819	72.9181	74.6918	75.9898	77.3832	78.2202	79.962
5	E.coli AG100A EtBr 1 µg/ml	6.09674	7.54884	8.8607	9.904	11.0603	11.9855	12.9196	13.9929	15.0008	15.8398	16.9387	18.2898	19.2285	20.233	21.445	22.229	23.6389	24.5113	25.5103	26.8215	27.5141	28.4399	29.5388	30.5695	30.98	32.2373	32.5478	33.5269	34.0992	35.0568
6	E.coli AG100A EtBr 0.5 µg/ml	2.65062	3.20099	3.54543	4.12553	4.39174	4.84779	5.18441	5.47239	5.93309	6.2583	6.73404	7.01177	7.3032	7.59442	7.94374	8.22433	8.66484	8.97132	9.31954	9.52926	9.67204	10.0306	10.2683	10.6116	10.7929	11.09	11.2971	11.5069	11.5729	11.7165
7	E.coli AG100A EtBr 0.25 µg/ml	2.46866	2.81252	3.00237	3.19104	3.43267	3.68375	3.87635	4.07677	4.20574	4.55634	4.7188	4.94024	5.0794	5.22896	5.34676	5.59841	5.82472	5.92396	6.10906	6.29599	6.46048	6.61544	6.75303	6.77717	7.20848	7.17632	7.27527	7.4641	7.4755	7.61151
8	E.coli AG100A EtBr 0.125 µg/ml	1.58732	1.64556	1.74988	1.84558	1.91613	1.959	2.09942	2.17746	2.24874	2.26432	2.41255	2.53936	2.53351	2.63091	2.6554	2.7455	2.84059	2.93055	2.99077	3.07667	3.10396	3.1693	3.1574	3.27153	3.34869	3.36392	3.36858	3.47654	3.46356	3.51985
Channel Cycling A.530/585hp
ID	Page 1	1	2	3	4	5	6	7	8	9	10	11	12	13	14	15	16	17	18	19	20	21	22	23	24	25	26	27	28	29	30
1	E.coli AG100Tet EtBr 5 µg/ml	20.4609	20.6092	20.8018	20.9508	21.0952	21.1881	21.3359	21.4701	21.5744	21.3397	21.7699	21.8291	22.1219	21.7965	22.0119	21.6498	22.1598	22.0116	21.9197	22.0952	22.2888	22.4138	22.4435	22.4842	22.2992	22.463	22.6635	22.6764	22.5346	22.7483
2	E.coli AG100Tet EtBr 4 µg/ml	17.9061	17.8905	18.3623	18.3619	18.5489	18.388	18.8085	18.7162	18.9268	18.8656	19.0328	19.0307	19.0701	19.0215	19.2572	18.9926	19.2153	19.3102	19.3156	19.4703	19.3763	19.4692	19.4991	19.424	19.6	19.628	19.5233	19.5677	19.6495	19.5712
3	E.coli AG100Tet EtBr 3 µg/ml	12.391	12.3997	12.4504	12.8296	12.8811	12.9512	13.0751	13.1165	13.268	13.171	13.3427	13.3723	13.4136	13.3033	13.4312	13.4653	13.4424	13.4877	13.7076	13.6421	13.5444	13.7388	13.5484	13.6568	13.5912	13.7728	13.7752	13.6498	13.7822	13.916
4	E.coli AG100Tet EtBr 2 µg/ml	8.33702	8.49505	8.82974	8.84228	8.98386	8.84885	8.93098	8.98547	9.16609	9.11727	9.26974	9.26324	9.31144	9.33101	9.33213	9.48409	9.56602	9.394	9.43958	9.41564	9.53222	9.51776	9.55596	9.66946	9.45942	9.61438	9.53358	9.61735	9.53913	9.57738
5	E.coli AG100Tet EtBr 1 µg/ml	4.259	4.35716	4.43067	4.50955	4.62425	4.52724	4.69635	4.60838	4.65159	4.63366	4.79652	4.75652	4.80289	4.74415	4.71758	4.90486	4.84779	4.742	4.92068	4.87373	4.9036	4.89603	4.92056	4.95084	5.05419	4.96824	4.96191	5.01177	4.97479	5.13349
6	E.coli AG100Tet EtBr 0.5 µg/ml	2.50717	2.63447	2.59883	2.69656	2.69838	2.74216	2.72057	2.85585	2.74651	2.80833	2.82826	2.85379	2.8218	2.80508	2.86752	2.84075	2.77855	2.89628	2.83805	2.93795	2.89976	2.88439	2.88752	2.89006	2.93361	2.92668	2.87785	2.89851	2.92792	2.93638
7	E.coli AG100Tet EtBr 0.25 µg/ml	1.98622	1.92146	1.98126	1.90626	2.01114	1.98731	2.00362	1.91453	1.97441	1.96806	1.97722	1.96043	1.98761	1.98084	2.02618	1.96504	2.02365	2.02041	2.03077	2.01648	1.99029	2.00711	1.99177	2.05175	2.02511	2.04776	2.00918	2.02053	2.03174	2.05855
8	E.coli AG100Tet EtBr 0.125 µg/ml	1.57898	1.59623	1.59097	1.57244	1.6059	1.60133	1.63905	1.61603	1.62834	1.59714	1.6576	1.60697	1.62367	1.6022	1.62803	1.63261	1.6247	1.64467	1.64891	1.6211	1.62509	1.63049	1.62875	1.62168	1.64623	1.69757	1.61996	1.63167	1.63863	1.65725
Raw data correponding to Figure S1

## Sheet: Figure 1
Excel Raw Data Export
Channel Cycling A.530/585hp
ID	Page 1	1	2	3	4	5	6	7	8	9	10	11	12	13	14	15	16	17	18	19	20	21	22	23	24	25	26	27	28	29	30
1	E.coli AG100 + EtBr 1 µg/ml + CPZ 80 µM	6.13031	8.19238	10.0781	12.1665	14.1022	16.1694	18.3713	20.6676	22.7314	24.8681	27.4474	29.5933	31.7973	34.5154	36.8928	39.2786	41.9426	44.0663	46.4485	49.5818	51.5786	54.5618	56.7461	59.3586	62.2682	64.3897	67.0371	69.6952	72.3896	75.3315
2	E.coli AG100 + EtBr 1 µg/ml + PQQ4R 80 µM	8.89111	15.958	24.4435	32.9586	42.0049	50.7014	59.8624	68.0874	75.8019	82.5362	89.2	95.2197	100	100	100	100	100	100	100	100	100	100	100	100	100	100	100	100	100	100
3	E.coli AG100 + EtBr 1 µg/ml + PAβN 80 µM	5.07691	5.49759	5.69171	6.095	6.2405	6.47583	6.73768	6.94755	7.12081	7.40134	7.52451	7.72541	8.02375	8.04125	8.27721	8.53685	8.7426	8.8367	8.94484	9.13656	9.31048	9.53414	9.80026	9.92658	10.0486	10.1364	10.3331	10.5844	10.7732	11.0863
4	E.coli AG100 + EtBr 1 µg/ml	4.18919	4.24379	4.40243	4.5378	4.6116	4.7714	4.90108	5.09537	5.29594	5.37229	5.46883	5.55567	5.70476	5.77961	5.89053	6.08063	6.1047	6.27832	6.27386	6.50143	6.55724	6.67501	6.69895	6.92954	6.90817	7.10624	7.10472	7.29028	7.32545	7.37519
Channel Cycling A.530/585hp
ID	Page 1	1	2	3	4	5	6	7	8	9	10	11	12	13	14	15	16	17	18	19	20	21	22	23	24	25	26	27	28	29	30
1	E.coli AG100A + EtBr 0.25 µg/ml + CPZ 20 µM	2.60733	3.10597	3.46356	4.01333	4.50773	5.00486	5.43902	6.02721	6.58509	7.2591	7.71093	8.1901	9.03258	9.4255	10.1045	10.9436	11.4479	12.2134	12.6889	13.2115	13.9156	14.6607	15.4189	16.1017	16.6199	17.3366	18.2879	18.7671	19.416	19.8456
2	E.coli AG100A + EtBr 0.25 µg/ml + PQQ4R 20 µM	3.00483	3.68861	4.42451	5.09017	5.66274	6.26066	6.78438	7.34732	7.95711	8.55187	9.10714	9.50484	10.1469	10.666	11.2994	11.7134	12.3988	12.7522	13.174	13.8181	14.2909	14.7163	15.2505	16.0503	16.1642	16.8061	17.3806	17.8352	18.1109	18.6334
3	E.coli AG100A + EtBr 0.25 µg/ml + PAβN 20 µM	2.80555	3.19923	3.49279	3.70559	3.99664	4.26323	4.46196	4.69837	5.00989	5.16225	5.31958	5.60708	5.84827	6.01299	6.22815	6.47933	6.60678	6.92662	6.92278	7.2698	7.50814	7.62709	7.91289	7.99595	8.30185	8.33028	8.55014	8.86168	8.89377	9.1148
4	E.coli AG100A + EtBr 0.25 µg/ml	2.6181	2.91665	3.23013	3.47763	3.57742	3.84356	3.984	4.1534	4.29002	4.47634	4.65583	4.79626	5.02632	5.1549	5.31247	5.44232	5.5139	5.70687	5.93042	5.99887	6.08349	6.26568	6.42205	6.56021	6.69451	6.64026	6.88957	7.08133	7.09504	7.26962
Channel Cycling A.530/585hp
ID	Page 1	1	2	3	4	5	6	7	8	9	10	11	12	13	14	15	16	17	18	19	20	21	22	23	24	25	26	27	28	29	30
1	E.coli AG100tet + EtBr 2 µg/ml + CPZ 80 µM	9.83406	10.8502	12.3051	13.857	15.5494	17.3058	19.3992	20.8092	23.1444	25.4323	27.4946	29.7214	31.9876	34.2074	36.9702	39.6127	42.5123	45.4508	48.5847	50.7436	54.1808	57.0724	59.5808	63.2028	66.0088	69.6637	72.1	75.2829	78.0686	80.8335
2	E.coli AG100tet + EtBr 2 µg/ml + PQQ4R 80 µM	9.87509	10.6846	11.6019	12.4491	13.6501	14.6495	15.6732	16.6247	17.8761	18.9066	20.4282	21.7393	23.4754	25.1013	27.2614	29.2172	32.322	34.6681	38.0364	40.8691	44.3636	47.9426	51.4641	55.2307	58.9315	63.4348	67.7728	71.5821	76.2698	79.495
3	E.coli AG100tet + EtBr 2 µg/ml + PAβN 80 µM	11.1278	12.695	14.0098	14.9916	15.9316	16.6928	17.1135	17.7313	18.0085	18.4427	18.7463	18.8264	19.2404	19.2594	19.2787	19.7369	19.738	20.2008	19.7958	20.1672	20.6387	20.6639	21.3214	21.3175	21.5239	21.9663	22.3215	22.6925	23.1641	23.4062
4	E.coli AG100tet + EtBr 2 µg/ml	7.75789	7.9138	8.02002	8.09501	8.37085	8.26658	8.33886	8.40202	8.30771	8.36184	8.47105	8.46176	8.39017	8.67903	8.57666	8.52827	8.57252	8.60369	8.63116	8.66356	8.72108	8.71419	8.71127	8.74871	8.76807	8.81995	8.98506	8.92336	8.88805	9.01608
Raw data correponding to Figure 1

## Sheet: Figure 2
Excel Raw Data Export
Channel Cycling A.530/585hp
ID	Page 1	1	2	3	4	5	6	7	8	9	10	11	12	13	14	15	16	17	18	19	20	21	22	23	24	25	26	27	28	29	30	31	32	33	34	35	36	37	38	39	40	41	42	43	44	45	46	47	48
1	E.coli AG100 + PQQ4R 80 µM	11.6793	11.5754	11.468	11.3183	11.1947	11.1944	11.3	11.1059	11.2636	10.8414	11.0568	10.9275	11.0785	10.9901	11.0607	10.956	10.8466	11.0904	11.0539	10.9923	11.0261	11.0073	10.9912	10.9329	11.0553	11.0163	10.8243	10.8258	10.6446	10.8079	10.6956	10.7933	10.482	10.487	10.51	10.4202	10.3049	10.3401	10.1025	10.1044	10.038	10.0003	9.81672	9.3904	9.63544	9.45296	9.53765	9.52031
2	E.coli AG100	14.0115	13.1876	12.7916	12.2218	11.8451	11.4268	11.1091	10.5919	10.52	10.2811	9.95663	9.62539	9.48672	9.29239	9.2643	8.96664	8.88736	8.55624	8.54658	8.33967	8.11442	8.16307	7.98734	7.94566	7.83001	7.7767	7.65305	7.47743	7.38055	7.44678	7.19241	7.28583	7.12902	7.15873	7.09127	6.9301	7.02103	6.83569	6.84835	6.74843	6.72799	6.7095	6.51245	6.64432	6.41327	6.47953	6.49457	6.34693
3	E.coli AG100 + glucose	12.7236	11.0143	9.61888	8.45538	7.73492	7.1593	6.71305	6.23671	6.01205	5.653	5.47388	5.25731	5.10156	4.95711	4.8654	4.77956	4.59144	4.43612	4.49061	4.37771	4.26172	4.30381	4.26785	4.124	4.0795	4.06806	3.92523	3.95608	3.95399	3.94202	3.8744	3.87121	3.80285	3.79069	3.87854	3.85901	3.77203	3.71934	3.79339	3.6433	3.7029	3.68149	3.71188	3.71532	3.66687	3.68658	3.64526	3.59055
4	E.coli AG100 + PQQ4R 80 µM + glucose	14.1835	12.9442	12.1458	11.2886	10.7898	10.0917	9.74539	9.17877	9.00369	8.5432	8.35747	8.08658	7.73654	7.57117	7.48621	7.36258	7.10559	6.94896	6.81142	6.64705	6.6451	6.37535	6.29376	6.26973	6.17089	6.0708	5.90626	5.86885	5.81648	5.71112	5.66968	5.57565	5.46896	5.40006	5.30927	5.28409	5.24137	5.20837	5.09723	5.01588	5.03526	4.98142	4.83787	4.74696	4.67119	4.67308	4.6309	4.56233
Channel Cycling A.530/585hp
ID	Page 1	1	2	3	4	5	6	7	8	9	10	11	12	13	14	15	16	17	18	19	20	21	22	23	24	25	26	27	28	29	30	31	32	33	34	35	36	37	38	39	40	41	42	43	44	45	46	47	48
1	E.coli AG100 + PAβN 80 µM	1.79577	1.71981	1.63459	1.55566	1.50236	1.4519	1.47226	1.37754	1.35877	1.36819	1.35533	1.31216	1.3469	1.25663	1.23511	1.23228	1.24208	1.28293	1.24094	1.19926	1.18469	1.18999	1.1696	1.09189	1.1723	1.16356	1.12571	1.14684	1.12271	1.10539	1.14544	1.08326	1.05306	1.05483	1.08568	1.09536	1.08091	1.06552	1.05847	1.04267	1.06715	1.05832	1.03139	1.00181	0.994343	1.02464	1.03009	1.05633
2	E.coli AG100	2.30335	2.11938	1.97862	1.96318	1.86084	1.77332	1.71418	1.64756	1.59752	1.57789	1.57216	1.58013	1.47138	1.46652	1.48928	1.53146	1.46661	1.40012	1.38822	1.45747	1.40863	1.35948	1.37026	1.3508	1.36314	1.3375	1.31289	1.32155	1.32906	1.3057	1.29279	1.32413	1.33669	1.28827	1.27494	1.2854	1.29373	1.22988	1.27042	1.2698	1.2881	1.2545	1.26439	1.28662	1.26791	1.26439	1.23171	1.25694
3	E.coli AG100 + glucose	1.82918	1.55164	1.39849	1.28176	1.15727	1.05923	1.03027	1.05305	0.974238	0.966986	0.971455	1.00395	0.954604	0.933242	0.926659	0.950923	0.915759	0.940719	0.918084	0.92681	0.937311	0.903843	0.972508	0.910142	0.878411	0.902444	0.960027	0.909438	0.92429	0.920882	0.911316	0.896722	0.888662	0.912083	0.914727	0.865187	0.864097	0.871726	0.901935	0.909438	0.88014	0.880991	0.86986	0.885837	0.82208	0.849928	0.892856	0.850309
4	E.coli AG100 + PAβN 80 µM + glucose	2.17523	1.88934	1.75591	1.53397	1.48983	1.50617	1.36784	1.33567	1.33903	1.26399	1.2447	1.25059	1.25931	1.22237	1.22047	1.16668	1.19384	1.16673	1.17854	1.20058	1.20143	1.14454	1.18146	1.1726	1.15805	1.16989	1.16935	1.17658	1.1781	1.12503	1.16598	1.14794	1.1593	1.17287	1.1603	1.15707	1.1393	1.17437	1.09636	1.11518	1.13445	1.16159	1.12492	1.10808	1.13466	1.13865	1.12013	1.12815
Channel Cycling A.530/585hp
ID	Page 1	1	2	3	4	5	6	7	8	9	10	11	12	13	14	15	16	17	18	19	20	21	22	23	24	25	26	27	28	29	30	31	32	33	34	35	36	37	38	39	40	41	42	43	44	45	46	47	48
1	E.coli AG100 + CPZ 80 µM	28.6428	28.0719	28.0789	27.7923	28.1016	27.8949	28.2166	28.5752	28.7691	29.1814	29.2805	29.6425	29.6207	29.9123	30.0665	30.8072	30.7994	30.7622	31.3764	31.5156	31.7951	32.2136	32.4861	32.7551	33.0906	33.2642	33.4015	33.9385	33.96	34.4741	34.7454	35.2459	35.694	35.5648	35.7608	36.2644	36.4583	37.0039	37.2414	37.3825	37.9067	38.1996	39.3026	39.0707	39.652	39.8398	39.9177	40.7272
2	E.coli AG100	27.4961	26.9485	26.5664	26.0755	25.7799	25.7894	25.4294	25.1136	24.8574	24.829	24.544	24.2374	24.2584	24.0263	23.8018	23.86	23.4073	23.2554	22.8484	22.871	22.8905	22.4995	22.2061	21.9648	21.9093	21.4978	21.2716	21.3647	21.0863	20.874	20.4217	20.5924	20.4175	20.239	20.1802	20.1822	19.8081	19.8366	19.4822	19.2261	19.4121	19.1043	19.3234	19.0296	19.1205	18.8453	18.7495	18.5799
3	E.coli AG100 + glucose	15.6188	12.1093	10.021	8.57503	7.68215	6.88631	6.42049	6.09704	5.73476	5.4058	5.17267	5.15802	4.94774	4.93858	4.8222	4.74663	4.66893	4.70706	4.64168	4.56369	4.66773	4.57055	4.56796	4.56884	4.50479	4.47557	4.42042	4.39096	4.40811	4.35167	4.33337	4.30142	4.36702	4.40223	4.47896	4.29138	4.4043	4.42168	4.39624	4.40112	4.44475	4.42054	4.46468	4.46866	4.42582	4.56583	4.43536	4.44711
4	E.coli AG100 + CPZ 80 µM + glucose	27.2203	26.8654	27.321	27.7793	27.8731	28.7085	28.8867	29.4883	29.85	30.1902	30.2907	30.9827	31.4798	31.9618	32.3424	33.13	32.8622	33.7388	33.8845	33.9442	34.3645	34.5828	34.7857	35.3156	35.4931	35.6971	35.6663	35.5241	36.1118	36.4609	36.437	37.0162	36.6013	36.6626	37.2483	37.1295	37.0059	36.7797	37.423	36.9377	37.4729	37.6339	37.9166	38.1566	37.8682	38.1527	38.1024	38.2927
Channel Cycling A.530/585hp
ID	Page 1	1	2	3	4	5	6	7	8	9	10	11	12	13	14	15	16	17	18	19	20	21	22	23	24	25	26	27	28	29	30	31	32	33	34	35	36	37	38	39	40	41	42	43	44	45	46	47	48
1	E.coli AG100A + CPZ 20 µM	4.23092	4.20447	4.23743	4.31384	4.26739	4.36021	4.39965	4.48605	4.55088	4.52192	4.61362	4.65226	4.77483	4.87948	4.88964	4.93346	4.96343	5.02257	5.06657	5.072	5.22428	5.19003	5.29297	5.38059	5.40322	5.54589	5.46203	5.55091	5.7035	5.80355	5.75825	5.84344	5.872	5.97419	6.00252	6.05173	6.05081	6.15091	6.20788	6.31101	6.36922	6.39607	6.42132	6.52406	6.6507	6.68996	6.63321	6.74836
2	E.coli AG100A	4.12604	4.14449	4.01887	3.92655	3.93187	3.9026	3.9001	3.85269	3.85269	3.83736	3.89879	3.82794	3.90865	3.85877	3.92791	3.83546	3.86871	3.9292	3.97014	3.98413	3.97701	3.99892	4.04317	3.92735	4.09073	4.12048	4.16907	4.09036	4.17149	4.21487	4.28356	4.29948	4.29765	4.29313	4.33732	4.3655	4.41531	4.39565	4.33716	4.53193	4.50381	4.54383	4.59275	4.63854	4.57967	4.73546	4.60113	4.67336
3	E.coli AG100A + glucose	4.45226	4.17873	3.92744	3.81333	3.60347	3.4393	3.34994	3.24114	3.18283	3.19137	3.12581	3.08875	3.10063	3.07971	3.07164	3.06477	3.04712	3.03187	3.10241	2.94597	3.02003	3.02932	2.95469	2.9136	2.96864	2.92785	2.88904	2.8748	2.87668	2.93039	2.88841	2.87163	2.80439	2.88515	2.86076	2.86842	2.79992	2.87973	2.83696	2.84428	2.80733	2.85537	2.90572	2.85649	2.89168	2.89933	2.89576	2.9172
4	E.coli AG100A + CPZ 20 µM + glucose	3.82731	3.67578	3.64754	3.64585	3.59096	3.58456	3.6117	3.56718	3.60592	3.71208	3.66721	3.68678	3.76069	3.71089	3.68455	3.72905	3.74891	3.81743	3.76764	3.82073	3.79644	3.84293	3.825	3.79551	3.80652	3.83601	3.8908	3.84604	3.90112	3.8738	3.96366	3.89491	3.92113	3.87661	3.83775	3.87297	3.86488	3.92691	3.91381	4.03808	3.92887	3.92532	3.906	3.83612	3.83013	3.85865	3.94141	3.83052
Channel Cycling A.530/585hp
ID	Page 1	1	2	3	4	5	6	7	8	9	10	11	12	13	14	15	16	17	18	19	20	21	22	23	24	25	26	27	28	29	30	31	32	33	34	35	36	37	38	39	40	41	42	43	44	45	46	47	48
1	E.coli AG100A + PQQ4R 20 µM	5.80661	5.66201	5.47834	5.35571	5.18307	5.1485	5.02503	4.92388	4.93747	4.81053	4.77255	4.60166	4.63351	4.74474	4.68387	4.62882	4.63137	4.59897	4.57853	4.52211	4.50388	4.56681	4.59144	4.54414	4.65159	4.62747	4.49788	4.57742	4.64757	4.63929	4.70372	4.70491	4.73858	4.71288	4.76621	4.79319	4.81836	4.84932	4.82619	4.8647	4.7891	4.93985	5.00274	4.99951	5.00181	5.09909	5.05015	5.08456
9	E.coli AG100A	6.38154	6.05427	5.7593	5.6476	5.46426	5.22011	5.0487	4.97022	4.80869	4.72307	4.77384	4.72768	4.681	4.6047	4.65025	4.59471	4.54333	4.51352	4.53407	4.50212	4.51362	4.48157	4.5304	4.54108	4.55611	4.50904	4.631	4.55722	4.55762	4.50985	4.62982	4.56822	4.58762	4.60812	4.74414	4.74599	4.75412	4.78065	4.76092	4.86133	4.73075	4.88692	4.93874	4.92244	4.84932	4.98695	4.95399	5.00474
10	E.coli AG100A + glucose	6.16486	5.661	5.28224	4.91242	4.58492	4.45228	4.29796	4.12584	4.11818	4.04847	3.92493	4.01688	3.90603	3.85513	3.8777	3.84647	3.84348	3.80835	3.80495	3.88666	3.68717	3.68996	3.65443	3.65911	3.67261	3.6173	3.53694	3.54631	3.55817	3.49944	3.4725	3.47184	3.53595	3.38433	3.40398	3.44349	3.38246	3.32377	3.37339	3.43774	3.46359	3.48323	3.44462	3.50652	3.48015	3.49737	3.51699	3.47502
2	E.coli AG100A + PQQ4R 20 µM + glucose	5.60553	5.31146	5.0425	4.7307	4.67885	4.44975	4.32179	4.28056	4.19351	4.13958	4.11098	4.16495	4.17651	4.08625	4.04679	4.17094	4.12228	4.05188	4.14645	4.0945	4.07791	4.06755	4.05878	4.00804	3.94476	3.98337	3.9596	3.9645	3.94958	3.92243	3.86566	3.90087	3.88929	3.87227	3.81933	3.8799	3.7995	3.82184	3.83339	3.82424	3.84787	3.91099	3.84429	3.85737	3.88706	3.87286	3.8177	3.87743
Channel Cycling A.530/585hp
ID	Page 1	1	2	3	4	5	6	7	8	9	10	11	12	13	14	15	16	17	18	19	20	21	22	23	24	25	26	27	28	29	30	31	32	33	34	35	36	37	38	39	40	41	42	43	44	45	46	47	48
1	E.coli AG100A + PAβN 20 µM	1.97581	1.9392	1.88357	1.88732	1.77684	1.78556	1.72078	1.72198	1.66792	1.67585	1.67497	1.63084	1.63221	1.56558	1.58552	1.5794	1.54971	1.5743	1.567	1.51696	1.514	1.51431	1.49113	1.50616	1.50312	1.50806	1.48036	1.50393	1.52387	1.52895	1.51369	1.46968	1.43269	1.43359	1.47026	1.47239	1.44479	1.47555	1.48106	1.47773	1.47522	1.47478	1.4822	1.46558	1.43572	1.44287	1.44121	1.45857
2	E.coli AG100A	1.80809	1.73745	1.65713	1.62737	1.58328	1.50661	1.46202	1.41651	1.39631	1.39937	1.33078	1.33221	1.29915	1.30429	1.28166	1.23934	1.20928	1.22518	1.23836	1.21277	1.20261	1.21672	1.16996	1.15605	1.16325	1.20229	1.19402	1.16285	1.18222	1.17863	1.16335	1.17367	1.16935	1.19402	1.19376	1.14498	1.18029	1.19489	1.17728	1.18257	1.14501	1.1976	1.19064	1.20713	1.19809	1.19539	1.20384	1.19265
3	E.coli AG100A + glucose	1.91828	1.76481	1.70836	1.5635	1.51707	1.39925	1.38692	1.30887	1.27824	1.25899	1.22365	1.21039	1.18995	1.17124	1.18046	1.17545	1.13451	1.12987	1.13151	1.11772	1.14092	1.18786	1.16176	1.14955	1.15162	1.13387	1.13959	1.12598	1.14066	1.11097	1.10628	1.10745	1.08773	1.06261	1.08278	1.05402	1.08421	1.07362	1.06966	1.06243	1.06671	1.08361	1.06432	1.06715	1.01276	1.07614	1.02948	1.07224
4	E.coli AG100A + PAβN 20 µM + glucose	1.91979	1.92307	1.83757	1.837	1.79235	1.72798	1.70972	1.69782	1.72078	1.66505	1.64974	1.6461	1.60623	1.60538	1.59175	1.58127	1.66476	1.59069	1.5963	1.54498	1.56078	1.56122	1.56155	1.57066	1.52427	1.53147	1.54355	1.48729	1.5009	1.52634	1.52495	1.45691	1.47127	1.42566	1.47086	1.46194	1.42184	1.45139	1.41921	1.45703	1.37249	1.37016	1.3901	1.38317	1.35981	1.38212	1.37765	1.36639
Channel Cycling A.530/585hp
ID	Page 1	1	2	3	4	5	6	7	8	9	10	11	12	13	14	15	16	17	18	19	20	21	22	23	24	25	26	27	28	29	30	31	32	33	34	35	36	37	38	39	40	41	42	43	44	45	46	47	48
1	E.coli AG100tet + CPZ 80 µM	6.96199	6.80074	6.75415	6.87713	7.02597	7.1507	7.10847	7.07514	7.24575	7.31506	7.39656	7.4437	7.74195	7.79513	7.89866	7.98864	8.04127	8.02675	8.21873	8.17391	8.25493	8.50702	8.46653	8.59998	8.66693	8.73448	8.76793	8.98833	9.11116	8.95693	9.09109	9.22901	9.3007	9.34517	9.40479	9.36717	9.48793	9.58149	9.57117	9.70659	9.73149	9.71753	9.8689	9.76801	9.80708	9.79727	9.66288	9.79416
9	E.coli AG100tet	6.19923	5.95804	5.61237	5.45586	5.20802	4.99933	4.89193	4.70181	4.47301	4.37073	4.26838	4.17141	4.17569	3.99758	3.95176	3.85846	3.75413	3.7983	3.72066	3.75078	3.65693	3.61425	3.59731	3.56054	3.56647	3.59585	3.5465	3.5926	3.55001	3.47519	3.5153	3.47049	3.37509	3.37855	3.49831	3.46949	3.31731	3.40035	3.30388	3.33553	3.35317	3.30367	3.20165	3.29795	3.30717	3.18151	3.18597	3.12606
10	E.coli AG100tet + glucose	5.17324	4.20526	3.55749	3.17153	2.97712	2.83327	2.73696	2.59271	2.59192	2.61027	2.49393	2.53834	2.55245	2.49485	2.53544	2.48327	2.47607	2.45999	2.47114	2.45345	2.50095	2.50662	2.53122	2.55371	2.5149	2.59645	2.56873	2.57518	2.56504	2.57924	2.61774	2.54321	2.61892	2.59802	2.60695	2.62368	2.66382	2.60542	2.62646	2.59439	2.6494	2.62678	2.56065	2.65224	2.57279	2.60973	2.62385	2.64613
2	E.coli AG100tet + CPZ 80 µM + glucose	6.9729	6.77653	6.51191	6.33871	6.38702	6.286	6.43188	6.32921	6.25238	6.3883	6.37076	6.40548	6.55751	6.53633	6.4669	6.61275	6.67485	6.68563	6.60512	6.71115	6.76242	6.7278	6.74504	6.77063	6.79613	6.91966	6.8217	6.92501	6.82806	6.89954	6.78243	6.72892	6.90664	6.90145	6.78304	6.78538	6.97523	6.97571	6.68135	6.95215	6.76572	6.91552	6.84405	6.82046	6.71855	6.77817	6.75658	6.7446
Channel Cycling A.530/585hp
ID	Page 1	1	2	3	4	5	6	7	8	9	10	11	12	13	14	15	16	17	18	19	20	21	22	23	24	25	26	27	28	29	30	31	32	33	34	35	36	37	38	39	40	41	42	43	44	45	46	47	48
1	E.coli AG100tet + PQQ4R 80 µM	3.28985	3.04618	3.05715	3.00514	2.97144	3.10648	3.15373	3.20185	3.15873	3.04313	3.14221	3.15818	3.14346	3.21228	3.12927	3.18608	3.1931	3.17526	3.17655	3.2463	3.25733	3.21365	3.26075	3.27742	3.30581	3.351	3.34353	3.34051	3.31215	3.35535	3.32055	3.30053	3.3487	3.37704	3.39044	3.3989	3.33562	3.32201	3.36725	3.29159	3.41283	3.2813	3.32905	3.33104	3.33257	3.35611	3.3344	3.24559
2	E.coli AG100tet	2.73115	2.52211	2.42102	2.3242	2.27594	2.26509	2.18123	2.20918	2.12723	2.13893	2.09567	2.0676	2.07697	2.08985	2.07828	2.04001	2.06251	2.03262	1.99982	1.95808	2.00066	1.99271	1.98989	1.96242	1.92986	1.96558	1.93801	1.96078	1.95523	1.89578	1.91372	1.90016	1.90119	1.89775	1.90433	1.84809	1.91558	1.94599	1.91795	1.84176	1.84669	1.9001	1.86809	1.84939	1.89294	1.82851	1.85726	1.79833
3	E.coli AG100tet + glucose	3.03219	2.7354	2.62848	2.43926	2.34062	2.25899	2.23099	2.16636	2.12828	2.10527	2.07227	2.0914	1.99447	2.00994	2.03814	2.00768	1.94494	1.93065	1.95834	1.909	1.88307	1.90829	1.86247	1.99517	1.91928	1.9146	1.86516	1.87991	1.86394	1.86531	1.86062	1.88226	1.84431	1.91081	1.85285	1.92264	1.86675	1.82672	1.8471	1.78214	1.82732	1.79021	1.83296	1.80772	1.83019	1.79882	1.79991	1.81776
4	E.coli AG100tet + PQQ4R 80 µM + glucose	3.50896	3.25267	3.18085	3.12668	3.24745	3.27623	3.38827	3.38837	3.41883	3.52443	3.64355	3.85736	3.87264	3.95399	4.04435	4.17029	4.31576	4.45705	4.49989	4.55004	4.56746	4.69182	4.72964	4.82254	4.86422	4.92202	4.88441	5.01183	5.04199	5.08654	5.09381	5.07444	5.08454	5.13619	5.10109	5.16714	5.0249	5.13912	5.06959	5.07083	5.03613	4.94568	5.02327	4.8625	4.98643	4.96488	5.03471	5.07942
Channel Cycling A.530/585hp
ID	Page 1	1	2	3	4	5	6	7	8	9	10	11	12	13	14	15	16	17	18	19	20	21	22	23	24	25	26	27	28	29	30	31	32	33	34	35	36	37	38	39	40	41	42	43	44	45	46	47	48
1	E.coli AG100tet + PAβN 80 µM	3.20664	3.03513	2.87175	2.78695	2.69657	2.61635	2.62521	2.60828	2.567	2.51687	2.46313	2.46197	2.45812	2.43064	2.37507	2.37268	2.33931	2.37935	2.34156	2.32306	2.25999	2.25223	2.31424	2.2447	2.27235	2.28771	2.2961	2.2127	2.23625	2.28231	2.16373	2.16554	2.19719	2.18835	2.15399	2.1525	2.16951	2.14979	2.18521	2.13169	2.08027	2.13148	2.07866	2.09256	2.12131	2.06546	2.08121	2.1149
2	E.coli AG100tet	2.55074	2.29318	2.18733	2.11267	2.04824	2.02441	1.94186	1.90814	1.83969	1.82967	1.79153	1.80072	1.73179	1.75911	1.74169	1.70267	1.66883	1.664	1.69187	1.72847	1.59527	1.63205	1.67277	1.63666	1.66018	1.68856	1.6543	1.6303	1.703	1.62842	1.64928	1.59891	1.61311	1.64574	1.63642	1.61713	1.61451	1.58227	1.53964	1.58877	1.5634	1.53589	1.59172	1.58399	1.60079	1.56264	1.58668	1.59263
3	E.coli AG100tet + glucose	2.31043	2.13626	1.92732	1.78907	1.68065	1.57862	1.49691	1.47072	1.44296	1.41862	1.4289	1.37015	1.37226	1.32742	1.35544	1.35424	1.36012	1.33146	1.32928	1.30723	1.31228	1.39184	1.28774	1.30271	1.38487	1.33822	1.31619	1.38003	1.32469	1.31492	1.36314	1.34096	1.34486	1.35119	1.33636	1.35664	1.36487	1.35459	1.32765	1.33164	1.39634	1.34674	1.35457	1.35173	1.33593	1.30994	1.32804	1.37319
4	E.coli AG100tet + PAβN 80 µM + glucose	2.73106	2.53015	2.34204	2.19648	2.0501	1.96536	1.94291	1.84807	1.74469	1.7497	1.71629	1.74434	1.70552	1.69659	1.70128	1.67614	1.74385	1.63495	1.69355	1.70084	1.62062	1.64543	1.59686	1.6798	1.63642	1.63325	1.61724	1.66768	1.64394	1.66816	1.6751	1.6187	1.65047	1.60796	1.63566	1.65517	1.63895	1.61715	1.59282	1.56449	1.56745	1.58713	1.59037	1.59034	1.53213	1.54127	1.58248	1.51217
Raw data correponding to Figure 2
[truncated: 13 more columns]
