# Supplementary material for: Mode of action of the 2-phenylquinoline efflux inhibitor PQQ4R against Escherichia coli
Source: PeerJ. 2017 Apr 26;5:e3168. doi: 10.7717/peerj.3168 (PMC5433425; doi:10.7717/peerj.3168)
Supplement: Data S4 [file peerj-05-3168-s005.xlsx]

## Sheet: Folha4
Software Version	2.04.11
Experiment File Path:	C:\Documents and Settings\Administrator\My Documents\Diana\Membrane potential.xpt
Protocol File Path:	C:\Documents and Settings\All Users\Documents\Protocols\Membrane potential - MProbes.prt
Plate Number	Plate 1
Date
Time
Reader Type:	Synergy HT
Reader Serial Number:	1312151
Reading Type	Reader
Procedure Details
Plate Type	96 WELL PLATE
Set Temperature	Incubator off
Read	Fluorescence Endpoint
	Full Plate
	Filter Set 1
	Excitation: 485/20, Emission: 528/20
	Optics: Top, Gain: 35
	Filter Set 2
	Excitation: 485/20, Emission: 590/35
	Optics: Top, Gain: 35
	Read Speed: Normal
	Read Height: 5 mm
Layout
		1	2	3	4	5	6	7	8	9	10	11	12
	A													Well ID
	B		Control	PQQ4R 80 uM	PQQ4R 160 uM	PQQ4R 320 uM	PQQ4R 640 uM	CCCP 156 uM	DIOC					Well ID
	C		Control	PQQ4R 80 uM	PQQ4R 160 uM	PQQ4R 320 uM	PQQ4R 640 uM	CCCP 156 uM						Well ID
	D			PAN 80 uM	PAN 80 uM									Well ID
	E			PAN 80 uM	PAN 80 uM									Well ID
	F			CPZ 80 uM										Well ID
	G			CPZ 80 uM										Well ID
	H													Well ID
Results
		1	2	3	4	5	6	7	8	9	10	11	12
	A													485/20,528/20
														485/20,590/35
	B		353	547	620	778	964	205	347					485/20,528/20
			44	68	69	62	72	26	38					485/20,590/35
	C		356	544	612	797	966	220						485/20,528/20
			46	52	82	102	120	37						485/20,590/35
	D			388										485/20,528/20
				74										485/20,590/35
	E			392										485/20,528/20
				71										485/20,590/35
	F			378										485/20,528/20
				43										485/20,590/35
	G			399										485/20,528/20
				43										485/20,590/35
	H													485/20,528/20
														485/20,590/35
