# Supplementary material for: Mode of action of the 2-phenylquinoline efflux inhibitor PQQ4R against Escherichia coli
Source: PeerJ. 2017 Apr 26;5:e3168. doi: 10.7717/peerj.3168 (PMC5433425; doi:10.7717/peerj.3168)
Supplement: Data S5 [file peerj-05-3168-s006.xlsx]

## Sheet: Plate 1
Software Version	2.04.11
Experiment File Path:	C:\Documents and Settings\Administrator\My Documents\Diana\ATP - E. coli.xpt
Protocol File Path:	C:\Documents and Settings\All Users\Documents\Protocols\ATP Determination - Invitrogen.prt
Plate Number	Plate 1
Date
Time
Reader Type:	Synergy HT
Reader Serial Number:	1312151
Reading Type	Reader
Procedure Details
Plate Type	Nunc 96 flat bottom generic
Read	Absorbance Endpoint
	Full Plate
	Wavelengths: 450
	Read Speed: Normal
Set Temperature	Setpoint 28°C
	Preheat before moving to next step
Read	ATP - luciferase
	Luminescence Endpoint
	Full Plate
	Integration Time: 1,0 (SS,s)
	Filter Set 1
	Emission: Hole
	Optics: Top, Gain: 135
	Read Speed: Normal
	Read Height: 6 mm
Layout
		1	2	3	4	5	6	7	8	9	10	11	12
Control	A	T0	T1	T2	T3	T4	T5	T6	T24	SPL67	SPL75	SPL83	SPL91	Well ID
	B	T0	T1	T2	T3	T4	T5	T6	T24	SPL68	SPL76	SPL84	SPL92	Well ID
PQQ4R half MIC	C	T1	T2	T3	T4	T5	T6	T24	SPL61	SPL69	SPL77	SPL85	SPL93	Well ID
	D	T1	T2	T3	T4	T5	T6	T24	SPL62	SPL70	SPL78	SPL86	SPL94	Well ID
PQQ4R MIC	E	T1	T2	T3	T4	T5	T6	T24	SPL63	SPL71	SPL79	SPL87	SPL95	Well ID
	F	T1	T2	T3	T4	T5	T6	T24	SPL96	SPL72	SPL80	SPL88	SPL96	Well ID
	G	SPL9	SPL17	SPL25	SPL33	SPL41	SPL49	SPL57	SPL65	SPL73	SPL81	SPL89	SPL96	Well ID
	H	SPL10	SPL18	SPL26	SPL34	SPL42	SPL50	SPL58	SPL66	SPL74	SPL82	SPL90	SPL96	Well ID
Results
		1	2	3	4	5	6	7	8	9	10	11	12
	A	466	515	348	713	1122	5351	13130	22856					ATP - luciferase:Lum
	B	428	532	411	635	1579	5046	13075	21275					ATP - luciferase:Lum
	C	406	561	373	467	511	560	4358						ATP - luciferase:Lum
	D	431	463	549	479	436	587	4198						ATP - luciferase:Lum
	E	438	453	588	454	701	445	545						ATP - luciferase:Lum
	F	716	417	696	413	675	588	530						ATP - luciferase:Lum
	G
	H
