# Supplementary material for: Mode of action of the 2-phenylquinoline efflux inhibitor PQQ4R against Escherichia coli
Source: PeerJ. 2017 Apr 26;5:e3168. doi: 10.7717/peerj.3168 (PMC5433425; doi:10.7717/peerj.3168)
Supplement: Data S7 [file peerj-05-3168-s008.xlsx]

## Sheet: Plate 1 - Sheet1
Software Version	2.04.11
Experiment File Path:	C:\Documents and Settings\Administrator\My Documents\Diana\Membrane permeability\E.coli.xpt
Protocol File Path:	C:\Documents and Settings\All Users\Documents\Protocols\Membrane Permeability_ BacLight Live_Dead.prt
Plate Number	Plate 1
Date
Time
Reader Type:	Synergy HT
Reader Serial Number:	1312151
Reading Type	Reader
Procedure Details
Plate Type	96 WELL PLATE
Read	Fluorescence Endpoint
	Full Plate
	Filter Set 1
	Excitation: 485/20, Emission: 528/20
	Optics: Top, Gain: 35
	Filter Set 2
	Excitation: 485/20, Emission: 590/35
	Optics: Top, Gain: 35
	Read Speed: Normal
	Read Height: 4,5 mm
Set Temperature	Incubator off
Results			PQQ4R 640 uM	PQQ4R 320 uM	PQQ4R 160 uM	PQQ4R 80 uM	control
			CPZ 80 uM	PAN 80 uM
		1	2	3	4	5	6	7	8	9	10	11	12
	A	2	2	2	2	2	2	4	4	3	4	4	4	485/20,528/20
		3	3	2	5	3	4	3	3	5	3	4	5	485/20,590/35
	B	5	160	277	278	153	126	4	3	4	4	4	4	485/20,528/20
		3	79	87	85	38	30	4	4	5	4	5	4	485/20,590/35
	C	4	178	252	253	118	126	4	4	4	4	4	5	485/20,528/20
		5	82	78	82	30	31	4	3	5	4	3	4	485/20,590/35
	D	4	104	168	4	4	5	5	4	4	5	6	4	485/20,528/20
		3	30	43	4	3	3	3	5	5	4	4	4	485/20,590/35
	E	5	88	192	6	4	4	4	5	4	4	5	4	485/20,528/20
		4	24	57	4	3	4	5	4	4	3	4	3	485/20,590/35
	F	3	5	6	6	5	6	5	6	5	5	5	5	485/20,528/20
		4	3	3	3	5	3	3	3	4	2	3	2	485/20,590/35
	G	3	5	6	6	6	6	4	6	6	6	4	5	485/20,528/20
		4	1	3	4	4	3	4	4	4	5	3	3	485/20,590/35
	H	5	4	5	5	5	4	6	4	6	6	6	5	485/20,528/20
		2	4	2	4	5	4	4	4	5	4	3	3	485/20,590/35
